# Supplementary material for: Prognosis and Predictor Factors of Permanent Pacemaker Implantation after Transcatheter Aortic Valve Replacement: A Retrospective Analysis of the Post-Transcatheter Aortic Replacement Clairval Hospital Registry
Source: J Clin Med. 2024 May 22;13(11):3050. doi: 10.3390/jcm13113050 (PMC11173049; doi:10.3390/jcm13113050)
Supplement: Supplementary file 1 [file jcm-13-03050-s001.zip]

Archive with 1 entries (1 files):
- jcm-3001214-supplementary.pdf
